# Supplementary material for: Research and development investments for biologics independently developed by US biotechnology startups, 2017–2023
Source: Health Aff Sch. 2025 Jul 25;3(7):qxaf139. doi: 10.1093/haschl/qxaf139 (PMC12290397; doi:10.1093/haschl/qxaf139)
Supplement: qxaf139_Supplementary_Data [file qxaf139_supplementary_data.zip]

Archive with 2 entries (2 files):
- online_supplement_biotech_drug_dev_05-15-2025.docx
- coi_disclosure_complete.docx
